# Supplementary material for: The Aerodynamic Effect of Biomimetic Pigeon Feathered Wing on a 1-DoF Flapping Mechanism
Source: Biomimetics (Basel). 2024 Jan 5;9(1):36. doi: 10.3390/biomimetics9010036 (PMC10813536; doi:10.3390/biomimetics9010036)
Supplement: Supplementary file 1 [file biomimetics-09-00036-s001.zip]

Archive with 1 entries (1 files):
- biomimetics-2663968-supplementary.pdf
